# Supplementary material for: Lrpap1 deficiency leads to myopia through TGF-β-induced apoptosis in zebrafish
Source: Cell Commun Signal. 2022 Oct 19;20:162. doi: 10.1186/s12964-022-00970-9 (PMC9580148; doi:10.1186/s12964-022-00970-9)
Supplement: Supplementary file 3 — Additional file 2. Supplementary Table S1. Tissue gradient dehydration procedure before paraffin section. [file 12964_2022_970_MOESM3_ESM.xlsx]

## Sheet: 工作表1
Supplementary Table S1. Tissue gradient dehydration procedure before paraffin section.
Step	Time	Solution	Temp(°C)
1*	1:30 h	50% Ethanol	room temperature
2	1:30 h	75% Ethanol	room temperature
3	2:00 h	85% Ethanol	room temperature
4	2:00 h	95% Ethanol	room temperature
5	1:30 h	95% Ethanol	room temperature
6	1:00 h	100% Ethanol	room temperature
7	1:00 h	100% Ethanol	room temperature
8	30 min	50% Xylene / 50% Ethanol	room temperature
9	30 min	100% Xylene	room temperature
10	30 min	100% Xylene	room temperature
11	1:00 h	Paraffin	65
12	1:00 h	Paraffin	65
13	30 min	Paraffin	65
14	30 min	Paraffin	65
*Before step 1, tissues were flushed with running water for 2 hours.
