# Supplementary material for: Lrpap1 deficiency leads to myopia through TGF-β-induced apoptosis in zebrafish
Source: Cell Commun Signal. 2022 Oct 19;20:162. doi: 10.1186/s12964-022-00970-9 (PMC9580148; doi:10.1186/s12964-022-00970-9)
Supplement: Supplementary file 4 — Additional file 3. Supplementary Table S2. Hematoxylin-Eosin (HE) staining procedure. [file 12964_2022_970_MOESM4_ESM.xlsx]

## Sheet: 工作表1
Supplementary Table S2. Hematoxylin-Eosin (HE) staining procedure.
Step	Time	Solution	Temp(°C)
1	2:00 h	no solution	68
2	10 min	Xylene I	room temperature
3	10 min	Xylene II	room temperature
4	10 min	Xylene III	room temperature
5	5 min	100% Ethanol	room temperature
6	5 min	95% Ethanol	room temperature
7	5 min	85% Ethanol	room temperature
8*	30 min	75% Ethanol	room temperature
9*	10 min (>1month)/4 min (≤1 month)	Hematoxylin	room temperature
10*	1 s	1% alcohol hydrochloric acid	room temperature
11*	20 s (>1month)/10 s (≤1 month)	Eosin	room temperature
12	20 s	75% Ethanol	room temperature
13	1 min	85% Ethanol	room temperature
14	5 min	95% Ethanol	room temperature
15	5 min	100% Ethanol	room temperature
16	10 min	Xylene I	room temperature
17	10 min	Xylene II	room temperature
18	10 min	Xylene III	room temperature
19. Neutral gum sealing pieces.
*This step is followed by flushing with running water for 3 minutes.
