# Supplementary material for: Lrpap1 deficiency leads to myopia through TGF-β-induced apoptosis in zebrafish
Source: Cell Commun Signal. 2022 Oct 19;20:162. doi: 10.1186/s12964-022-00970-9 (PMC9580148; doi:10.1186/s12964-022-00970-9)
Supplement: Supplementary file 6 — Additional file 5. Supplementary Table S4. Gene information of GO analysis. [file 12964_2022_970_MOESM6_ESM.xls]

## Sheet: GO-Biological_Process
Supplementary Table S4. Gene information of GO analysis.
GOBPID	Term	GeneRatio	BgRatio	Pvalue	Qvalue	geneNames
GO:0006955	immune response	83/719	482/17011	1.31654e-28	2.68178e-25	zgc:153654/stat1b/stat2/c3b.1/si:dkey-23c22.6/si:ch211-197g15.7/si:dkeyp-9d4.2/c3b.2/pycard/cxcl19/anxa1c/ccr9a/tnfaip8l2a/irf1b/si:ch211-165d12.4/ccr10/ccl38a.5/fas/cxcr4b/si:dkey-1h24.6/igic1s1/hhla2b.2/enpp1/ccl19a.1/cxcl32b.1/c1qa/si:dkey-22i16.9/zgc:
GO:0022402	cell cycle process	56/719	474/17011	3.06125e-12	3.11788e-09	cdc25b/ddx11/anxa1c/kif4/top2a/anln/cenpe/mapre1a/mcm4/kif20a/mcm3/bub1/kif11/kiz/e2f8/prc1b/cdca8/mus81/ikbkb/aspm/kifc1/incenp/aurkb/aurka/tpx2/kif23/plk1/zgc:171695/ncapg/si:dkey-25o16.4/trip13/si:dkey-187j14.4/tacc3/cep55l/birc5a/si:ch73-170d6.2/fam83
GO:1903047	mitotic cell cycle process	39/719	273/17011	2.38081e-11	1.24584e-08	cdc25b/anxa1c/kif4/top2a/anln/cenpe/mcm4/kif20a/mcm3/bub1/kif11/cdca8/mus81/kifc1/incenp/aurkb/aurka/tpx2/kif23/ncapg/tacc3/cep55l/birc5a/cdk1/ndc80/ccnb3/ticrr/mad2l1/bub1bb/ccnb1/ccna2/anxa1b/cdk2/rad51/skp2/mastl/ncaph/wnt4b/ttk
GO:0034097	response to cytokine	26/719	129/17011	2.44641e-11	1.24584e-08	stat1b/stat2/cxcl19/anxa1c/ccl38a.5/stat4/il20ra/ccl19a.1/cxcl32b.1/rel/ikbkb/cd4-1/cxcr3.2/cxcl20/si:dkeyp-75h12.7/crfb15/flt3/ggt1l2.2/socs1b/il22ra2/anxa1b/ccl34b.8/dicp1.17/ccl38a.3/csf1ra/ggt1a
GO:0006952	defense response	46/719	365/17011	3.19745e-11	1.30264e-08	stat1b/stat2/ifit8/si:dkey-23c22.6/mpeg1.3/si:ch73-63e15.2/ifit10/pycard/cxcl19/anxa1c/tnfaip8l2a/irf1b/ccl38a.5/stat4/cxcr4b/ifit9/igic1s1/marco/ccl19a.1/cxcl32b.1/mpx/rel/cd180/rsad2/cxcr3.2/nrros/cxcl20/ifit15/si:ch211-153b23.7/ifit16/ggt1l2.2/socs1b/s
GO:0043207	response to external biotic stimulus	36/719	262/17011	4.25681e-10	1.14967e-07	mxb/ifit8/si:dkey-23c22.6/irf7/mxa/pkz/mxe/mpeg1.3/ifit10/pycard/cxcl19/irf1b/cxcr4b/ifit9/mcm4/igic1s1/eif2ak2/hhla2b.2/marco/mpx/si:dkey-22i16.9/cd180/rsad2/cxcr3.2/cxcl20/ifit15/ifit16/ggt1l2.2/si:ch211-261n11.7/il1b/pglyrp6/ggt1a/hadhaa/gig2i/lect2l/s
GO:0051707	response to other organism	36/719	262/17011	4.25681e-10	1.14967e-07	mxb/ifit8/si:dkey-23c22.6/irf7/mxa/pkz/mxe/mpeg1.3/ifit10/pycard/cxcl19/irf1b/cxcr4b/ifit9/mcm4/igic1s1/eif2ak2/hhla2b.2/marco/mpx/si:dkey-22i16.9/cd180/rsad2/cxcr3.2/cxcl20/ifit15/ifit16/ggt1l2.2/si:ch211-261n11.7/il1b/pglyrp6/ggt1a/hadhaa/gig2i/lect2l/s
GO:0002682	regulation of immune system process	41/719	327/17011	4.51516e-10	1.14967e-07	c3b.1/si:dkey-23c22.6/irf7/si:ch211-39i22.1/c3b.2/anxa1c/irf1b/cxcr4b/si:dkey-1h24.6/igic1s1/hhla2b.2/irf8/c1qa/si:dkey-22i16.9/btk/themis/c1qb/trpm4b.1/c1qc/tec/csf3r/si:ch211-153b23.7/lpxn/ggt1l2.2/lpar3/socs1b/lgals9l3/tespa1/tph2/gata1a/si:ch211-261n1
GO:0009607	response to biotic stimulus	36/719	264/17011	5.27051e-10	1.19289e-07	mxb/ifit8/si:dkey-23c22.6/irf7/mxa/pkz/mxe/mpeg1.3/ifit10/pycard/cxcl19/irf1b/cxcr4b/ifit9/mcm4/igic1s1/eif2ak2/hhla2b.2/marco/mpx/si:dkey-22i16.9/cd180/rsad2/cxcr3.2/cxcl20/ifit15/ifit16/ggt1l2.2/si:ch211-261n11.7/il1b/pglyrp6/ggt1a/hadhaa/gig2i/lect2l/s
GO:0000278	mitotic cell cycle	51/719	474/17011	8.58876e-10	1.74953e-07	cdc25b/smarcal1/anxa1c/kif4/top2a/anln/cenpe/mcm4/kif20a/mcm3/bub1/kif11/e2f8/cdca8/mus81/aspm/kifc1/incenp/pimr209/aurkb/aurka/tpx2/kif23/plk1/pole/ncapg/tacc3/cep55l/birc5a/pbk/cdk1/ndc80/ccnb3/ticrr/mad2l1/bub1bb/ccnb1/ccna2/anxa1b/pimr64/cdk2/si:ch211
GO:0009897	external side of plasma membrane	24/750	167/17244	2.53895e-07	6.48848e-05	si:dkey-23c22.6/ccr9a/ccr10/cxcr4b/si:dkey-1h24.6/igic1s1/hhla2b.2/si:dkey-22i16.9/il2rga/cd4-1/mhc1uka/cxcr3.2/ackr4a/csf3r/ccr12a/cd27/si:ch211-261n11.7/si:dkey-71p21.13/dicp1.17/zgc:194627/xcr1a.1/ghrb/si:ch211-241b2.5/cd79a
GO:0099513	polymeric cytoskeletal fiber	34/750	305/17244	4.93421e-07	6.48848e-05	lmna/dcdc2b/fam83hb/krtt1c19e/kif4/ppl/cenpe/mapre1a/eppk1/kif20a/evpla/krt1-19d/krt17/kif11/krt4/dspa/ttll6/lcp1/kifc1/aurkb/aurka/tpx2/kif23/si:dkey-183i3.5/kif20ba/birc5a/zgc:136930/sync/si:dkeyp-51b9.3/si:dkey-197j19.6/si:ch73-199e17.1/ska3/zgc:56231/
GO:0098552	side of membrane	28/750	250/17244	4.54975e-06	0.000365419	si:dkey-23c22.6/hck/ccr9a/ccr10/cxcr4b/si:dkey-1h24.6/gna15.1/igic1s1/hhla2b.2/si:dkey-22i16.9/il2rga/cd4-1/mhc1uka/matk/cxcr3.2/ackr4a/csf3r/traf5/ccr12a/cd27/si:ch211-261n11.7/si:dkey-71p21.13/dicp1.17/zgc:194627/xcr1a.1/ghrb/si:ch211-241b2.5/cd79a
GO:0009986	cell surface	30/750	281/17244	5.55771e-06	0.000365419	si:dkey-23c22.6/ccr9a/ccr10/cxcr4b/si:dkey-1h24.6/igic1s1/hhla2b.2/enpp1/si:dkey-22i16.9/il2rga/itgb7/cd4-1/cd83/mhc1uka/ltb4r/cxcr3.2/nrros/ackr4a/csf3r/ccr12a/cd27/si:ch211-261n11.7/si:dkey-71p21.13/itgb2/dicp1.17/zgc:194627/xcr1a.1/ghrb/si:ch211-241b2.
GO:0099512	supramolecular fiber	40/750	441/17244	9.57811e-06	0.000379643	lmna/dcdc2b/fam83hb/krtt1c19e/kif4/ppl/cenpe/mapre1a/eppk1/kif20a/evpla/krt1-19d/krt17/kif11/tnni2a.3/krt4/tnni2b.2/dspa/ttll6/lcp1/kifc1/aurkb/aurka/tpx2/kif23/tnni1d/si:dkey-183i3.5/kif20ba/birc5a/zgc:136930/sync/si:dkeyp-51b9.3/klhl40a/mybpha/si:dkey-1
GO:0099080	supramolecular complex	40/750	442/17244	1.01046e-05	0.000379643	lmna/dcdc2b/fam83hb/krtt1c19e/kif4/ppl/cenpe/mapre1a/eppk1/kif20a/evpla/krt1-19d/krt17/kif11/tnni2a.3/krt4/tnni2b.2/dspa/ttll6/lcp1/kifc1/aurkb/aurka/tpx2/kif23/tnni1d/si:dkey-183i3.5/kif20ba/birc5a/zgc:136930/sync/si:dkeyp-51b9.3/klhl40a/mybpha/si:dkey-1
GO:0099081	supramolecular polymer	40/750	442/17244	1.01046e-05	0.000379643	lmna/dcdc2b/fam83hb/krtt1c19e/kif4/ppl/cenpe/mapre1a/eppk1/kif20a/evpla/krt1-19d/krt17/kif11/tnni2a.3/krt4/tnni2b.2/dspa/ttll6/lcp1/kifc1/aurkb/aurka/tpx2/kif23/tnni1d/si:dkey-183i3.5/kif20ba/birc5a/zgc:136930/sync/si:dkeyp-51b9.3/klhl40a/mybpha/si:dkey-1
GO:0005882	intermediate filament	13/750	73/17244	1.38555e-05	0.000455499	lmna/fam83hb/krtt1c19e/ppl/eppk1/evpla/krt1-19d/krt17/krt4/dspa/si:dkey-183i3.5/zgc:136930/sync
GO:0045111	intermediate filament cytoskeleton	13/750	74/17244	1.61485e-05	0.000471895	lmna/fam83hb/krtt1c19e/ppl/eppk1/evpla/krt1-19d/krt17/krt4/dspa/si:dkey-183i3.5/zgc:136930/sync
GO:0005875	microtubule associated complex	16/750	118/17244	5.16166e-05	0.00135752	kif4/cenpe/kif20a/kif11/cdca8/kifc1/aurkb/aurka/kif23/kif20ba/si:dkeyp-51b9.3/haus4/zgc:112102/zgc:56231/kif14/dnah5l
GO:0097153	cysteine-type endopeptidase activity involved in apoptotic process	10/765	22/17464	9.83058e-09	2.8223e-06	pycard/casp8l2/zgc:171731/casp6l1/casp3b/caspb/zgc:194469/si:dkey-103e21.5/casp6/caspbl
GO:0004197	cysteine-type endopeptidase activity	21/765	110/17464	1.06703e-08	2.8223e-06	ctss2.1/capn2b/pycard/casp8l2/ctsz/ctsc/zgc:171731/capn12/casp6l1/capn9/casp3b/caspb/zgc:194469/si:dkey-103e21.5/casp6/si:ch211-66k16.27/si:dkey-228a15.1/caspbl/adgb/capn3b/ctsl.1
GO:0004896	cytokine receptor activity	18/765	86/17464	2.67485e-08	4.71664e-06	ccr9a/ccr10/zmp:0000000936/cxcr4b/il20ra/il2rga/cxcr3.2/si:dkeyp-75h12.7/ackr4a/csf3r/cabz01093075.1/ccr12a/crfb15/il22ra2/ccr11.1/il2rb/xcr1a.1/ghrb
GO:0004175	endopeptidase activity	44/765	433/17464	1.91809e-07	2.53668e-05	psmb12/psmb8a/psmb9a/ctss2.1/capn2b/pycard/casp8l2/si:dkey-21e2.10/ctsz/ctsc/zgc:171731/capn12/psmb10/casp6l1/capn9/casp3b/ela2l/caspb/zgc:194469/ela2/si:dkey-103e21.5/psma6l/pcsk9/si:dkey-78l4.5/zgc:123295/zgc:171509/casp6/wu:fd46c06/zmp:0000001088/prss5
GO:0003950	NAD+ ADP-ribosyltransferase activity	10/765	31/17464	4.7076e-07	4.98064e-05	gig2l/si:ch211-219a4.3/gig2d/gig2p/parp12a/si:ch73-252i11.1/gig2e/si:cabz01030277.1/gig2h/gig2i
GO:0097199	cysteine-type endopeptidase activity involved in apoptotic signaling pathway	6/765	10/17464	1.25103e-06	0.000110299	casp8l2/zgc:171731/caspb/zgc:194469/si:dkey-103e21.5/caspbl
GO:0001637	G protein-coupled chemoattractant receptor activity	9/765	30/17464	3.53475e-06	0.000233735	ccr9a/ccr10/cxcr4b/cxcr3.2/ackr4a/cabz01093075.1/ccr12a/ccr11.1/xcr1a.1
GO:0004950	chemokine receptor activity	9/765	30/17464	3.53475e-06	0.000233735	ccr9a/ccr10/cxcr4b/cxcr3.2/ackr4a/cabz01093075.1/ccr12a/ccr11.1/xcr1a.1
GO:0019955	cytokine binding	12/765	58/17464	6.37558e-06	0.000374743	ccr9a/ccr10/cxcr4b/il2rga/cxcr3.2/ackr4a/csf3r/ccr12a/si:ch211-112c15.8/csf1ra/xcr1a.1/ghrb
GO:0016755	transferase activity, transferring amino-acyl groups	8/765	26/17464	1.01063e-05	0.000503002	tgm2b/f13a1b/tgm1/tgm8/ifit16/ggt1l2.2/tgm2l/ggt1a
