# Supplementary material for: Lrpap1 deficiency leads to myopia through TGF-β-induced apoptosis in zebrafish
Source: Cell Commun Signal. 2022 Oct 19;20:162. doi: 10.1186/s12964-022-00970-9 (PMC9580148; doi:10.1186/s12964-022-00970-9)
Supplement: Supplementary file 7 — Additional file 6. Supplementary Table S5. Gene information of KEGG analysis. [file 12964_2022_970_MOESM7_ESM.xls]

## Sheet: kegg
Supplementary Table S5. Gene information of KEGG analysis.
Term	ID	GeneRatio	BgRatio	Pvalue	Qvalue	geneNames
Cytokine-cytokine receptor interaction	dre04060	31/283	221/6902	1.18622e-09	1.47091e-07	cxcl19/ccr9a/zmp:0000000936/fas/cxcl13/cxcr4b/il20ra/LOC103911910/il2rga/LOC798191/tnfrsf9b/cd41/cxcr3.2/ackr4a/csf3r/cd27/bmp8a/LOC101886252/csf2rb/LOC799279/il1b/LOC108190761/LOC100005924/ccr11.1/ccl27a/tgfb1b/csf1ra/il2rb/xcr1a.1/il21r.1/tnfb
Intestinal immune network for IgA production	dre04672	12/283	45/6902	1.53061e-07	9.48976e-06	si:busm1-48c11.3/ccr9a/cxcr4b/si:dkey-1h24.6/LOC103911910/itgb7/si:busm1-266f07.2/ccl27a/si:busm1-194e12.8/tgfb1b/LOC795766/si:dkey-33b17.1
Glutathione metabolism	dre00480	12/283	68/6902	1.66293e-05	0.000687346	gstm.3/gpx4a/gsto2/si:ch211-276a23.5/mgst3a/mgst2/rrm2/ggt1l2.2/gstt2/gsta.1/gstm.2/ggt1a
Apoptosis	dre04210	22/283	201/6902	2.22648e-05	0.00069021	lmna/ctss2.1/capn2b/casp8l2/ern2/ctsz/ctsc/casp6l1/fas/casp3b/si:dkey-103e21.5/ikbkb/casp6/LOC101885345/birc5a/traf1/csf2rb/LOC100331324/si:ch73-199e17.1/LOC795766/ctsl.1/bcl2l11
Herpes simplex virus 1 infection	dre05168	21/283	204/6902	8.50249e-05	0.00210862	stat1b/stat2/irf7/si:busm1-48c11.3/LOC100536487/casp8l2/fas/casp3b/eif2ak2/si:dkey-103e21.5/LOC798191/ikbkb/irf3/traf5/tap1/si:busm1-266f07.2/il1b/LOC108190761/si:busm1-194e12.8/si:dkey-33b17.1/tnfb
Cell cycle	dre04110	17/283	151/6902	0.000136896	0.00282918	cdc25b/mcm4/mcm3/bub1/plk1/cdc20/cdk1/ccnb3/orc6/mad2l1/bub1bb/ccnb1/ccna2/tgfb1b/cdk2/skp2/ttk
NOD-like receptor signaling pathway	dre04621	18/283	173/6902	0.000239364	0.00424016	stat1b/stat2/irf7/pycard/cxcl19/casp8l2/gbp1/si:dkey-103e21.5/ripk3/mcu/ikbkb/si:ch211-66k16.28/irf3/traf5/tank/il1b/trpm2/caspbl
Cytosolic DNA-sensing pathway	dre04623	8/283	47/6902	0.000564099	0.00874353	irf7/LOC100536487/pycard/ripk3/ikbkb/irf3/il1b/caspbl
C-type lectin receptor signaling pathway	dre04625	14/283	130/6902	0.000831488	0.0114561	stat1b/stat2/bcl3/pycard/casp8l2/cyldl/plcg2/irf1b/si:dkey-103e21.5/ikbkb/fcer1g/il1b/caspbl/LOC795766
Necroptosis	dre04217	18/283	197/6902	0.00114369	0.0141817	stat1b/stat2/capn2b/pycard/casp8l2/cyldl/fas/stat4/eif2ak2/si:dkey-103e21.5/ripk3/si:ch211-113a14.11/spata2l/chmp4c/jak3/traf5/il1b/caspbl
RIG-I-like receptor signaling pathway	dre04622	9/283	66/6902	0.00136689	0.0154086	dhx58/irf7/cxcl19/casp8l2/cyldl/si:dkey-103e21.5/ikbkb/irf3/tank
Progesterone-mediated oocyte maturation	dre04914	12/283	110/6902	0.00172908	0.0178672	cdc25b/bub1/insb/aurka/plk1/cdk1/ccnb3/mad2l1/ccnb1/ccna2/prkacba/cdk2
Fatty acid elongation	dre00062	6/283	42/6902	0.00681257	0.0608478	zgc:77118/elovl1a/zgc:55413/LOC101884755/tecrl2a/hadhaa
Lysosome	dre04142	15/283	180/6902	0.00686991	0.0608478	zgc:77118/naga/ctss2.1/zgc:193725/ctsz/ctsc/fuca1.1/ap1m3/si:ch1073-513e17.1/zgc:55413/lamp3/manba/spam1/LOC100005129/ctsl.1
Drug metabolism - cytochrome P450	dre00982	8/283	72/6902	0.00887834	0.0733943	gstm.3/gsto2/mgst3a/mgst2/ugt5a2/gstt2/gsta.1/gstm.2
Drug metabolism - other enzymes	dre00983	10/283	105/6902	0.0106124	0.0822461	gstm.3/uckl1a/gsto2/mgst3a/mgst2/rrm2/ugt5a2/gstt2/gsta.1/gstm.2
Metabolism of xenobiotics by cytochrome P450	dre00980	8/283	76/6902	0.0121576	0.0886793	gstm.3/gsto2/mgst3a/mgst2/ugt5a2/gstt2/gsta.1/gstm.2
Tryptophan metabolism	dre00380	6/283	53/6902	0.0205197	0.141358	ddc/aldh9a1a.2/si:dkey-40g16.6/haao/tph2/hadhaa
p53 signaling pathway	dre04115	8/283	88/6902	0.0272742	0.178	casp8l2/fas/casp3b/si:dkey-103e21.5/rrm2/cdk1/ccnb1/cdk2
Other types of O-glycan biosynthesis	dre00514	6/283	60/6902	0.03535	0.21917	pomt1/c1galt1b/galnt6/b4galt1/galnt3/galnt8b.1
Phagosome	dre04145	13/283	185/6902	0.0401608	0.23714	si:busm1-48c11.3/ctss2.1/coro1a/marco/LOC100537272/tap1/si:busm1-266f07.2/itgb2/si:busm1-194e12.8/si:ch73-199e17.1/si:dkey-33b17.1/ctsl.1/thbs4b
